# Supplementary material for: M-GCAT: interactively and efficiently constructing large-scale multiple genome comparison frameworks in closely related species
Source: BMC Bioinformatics. 2006 Oct 5;7:433. doi: 10.1186/1471-2105-7-433 (PMC1629028; doi:10.1186/1471-2105-7-433)
Supplement: Additional File 1 — 90 bacterial genome comparison. Multiple genome comparison framework involving 90 genomes, generated with M-GCAT. [file 1471-2105-7-433-S1.zip]

Archive with 1 entries (1 files):
- entero90b.eps
